# Supplementary material for: Assessment of resampling methods for causality testing: A note on the US inflation behavior
Source: PLoS One. 2017 Jul 14;12(7):e0180852. doi: 10.1371/journal.pone.0180852 (PMC5510825; doi:10.1371/journal.pone.0180852)
Supplement: S1 Dataset — The financial time series from the real applications can be downloaded from the Federal Reserve Bank of Saint Louis at the following link: https://fred.stlouisfed.org/categories. (ZIP) [file pone.0180852.s002.zip]

Archive with 5 entries (4 files):
- S1_Dataset/
- S1_Dataset/Info.txt
- S1_Dataset/system1.m
- S1_Dataset/system2.m
- S1_Dataset/system3.m
