# Supplementary material for: Assessment of resampling methods for causality testing: A note on the US inflation behavior
Source: PLoS One. 2017 Jul 14;12(7):e0180852. doi: 10.1371/journal.pone.0180852 (PMC5510825; doi:10.1371/journal.pone.0180852)
Supplement: S1 Dataset — The financial time series from the real applications can be downloaded from the Federal Reserve Bank of Saint Louis at the following link: https://fred.stlouisfed.org/categories. (ZIP) [file pone.0180852.s002.zip › S1_Dataset/system1.m]

function [xM] = system1(n,C)
% function [xM] = system1(n,C)
% 3 coupled Henon maps: X driving Y (X->Y) and Y driving Z (Y->Z)
%                with the same coupling strength
% INPUTS
% - n  : time series length
% - C  : coupling strength (0 <= C <=1)
% OUTPUTS
% - xM : matrix (n x 3), each column is a time series

x0limV = [-1 1 -0.3 0.3]'; 
x1(1)=(x0limV(2)-rand)/(x0limV(2)-x0limV(1)); 
x2(1)=(x0limV(4)-rand)/(x0limV(4)-x0limV(3));
y1(1)=(x0limV(2)-rand)/(x0limV(2)-x0limV(1));
y2(1)=(x0limV(4)-rand)/(x0limV(4)-x0limV(3));
z1(1)=(x0limV(2)-rand)/(x0limV(2)-x0limV(1));
z2(1)=(x0limV(4)-rand)/(x0limV(4)-x0limV(3));
ind=0;
while ind ==0
    for i=1:n-1+500
        x1(i+1)= 1.4 - x1(i)^2 + 0.3*x2(i);
        x2(i+1)= x1(i);
        % ---------------------------------
        y1(i+1)= 1.4 - (C*x1(i)*y1(i) + (1-C)*y1(i)^2) + 0.3*y2(i);
        y2(i+1)=y1(i);       
        z1(i+1)= 1.4 - (C*y1(i)*z1(i) + (1-C)*z1(i)^2) + 0.3*z2(i);
        z2(i+1)= z1(i);
    end
    xM=[x1' y1' z1'];
    xM=xM(501:end,:);
    if sum(sum(xM))~=Inf || sum(sum(xM))~=-Inf || sum(sum(xM))~=NaN
        ind=1;
    end
end
