# Supplementary material for: Assessment of resampling methods for causality testing: A note on the US inflation behavior
Source: PLoS One. 2017 Jul 14;12(7):e0180852. doi: 10.1371/journal.pone.0180852 (PMC5510825; doi:10.1371/journal.pone.0180852)
Supplement: S1 Dataset — The financial time series from the real applications can be downloaded from the Federal Reserve Bank of Saint Louis at the following link: https://fred.stlouisfed.org/categories. (ZIP) [file pone.0180852.s002.zip › S1_Dataset/system2.m]

function xM = system2(n)
% function xM = system2(n)
% Generates a multivariate linear time series of 4 variables 
% from a VAR(5) model. 
% x1-->x3  
% x2-->x1  x2-->x3
% x4-->x2
% INPUTS
% - n   : the time series length
% OUTPUTS
% - xM  : the n x 4 matrix of the generated time series
% Reference 
% Winterhalder et al.
% Comparison of linear signal processing techniques to
% infer directed interactions in multivariate neural systems. 
% Signal Processing 85:2137�2160, 2005.
% Example Model 1: Four-dimensional vector autoregressive process

ntrans = 100;
K = 4; % number of variables
P = 5; % order of VAR
wM = randn(n+ntrans,K);
xM = NaN*ones(n+ntrans,K);
xM(1:P,:) = wM(1:P,:);
for t=P+1:n+ntrans
    xM(t,1)=0.8*xM(t-1,1)+0.65*xM(t-4,2)+wM(t,1);
    xM(t,2)=0.6*xM(t-1,2)+0.6*xM(t-5,4)+wM(t,2);
    xM(t,3)=0.5*xM(t-3,3)-0.6*xM(t-1,1)+0.4*xM(t-4,2)+wM(t,3);
    xM(t,4)=1.2*xM(t-1,4)-0.7*xM(t-2,4)+wM(t,4);
end;
xM = xM(ntrans+1:n+ntrans,:);
