# Supplementary material for: Assessment of resampling methods for causality testing: A note on the US inflation behavior
Source: PLoS One. 2017 Jul 14;12(7):e0180852. doi: 10.1371/journal.pone.0180852 (PMC5510825; doi:10.1371/journal.pone.0180852)
Supplement: S1 Dataset — The financial time series from the real applications can be downloaded from the Federal Reserve Bank of Saint Louis at the following link: https://fred.stlouisfed.org/categories. (ZIP) [file pone.0180852.s002.zip › S1_Dataset/system3.m]

function [xM] = system3(n,C)
% function [xM] = system3(n,C)
% 5 coupled Henon maps: 
% X1 driving X2, X2 driving X3, X3 driving X4,
% X4 driving X5 with the same coupling strength
% INPUTS
% - n  : time series length
% - C  : coupling strength (0 <= C <=1)
% OUTPUTS
% - xM : matrix (n x 5), each column is a time series


x0limV = [-1 1 -0.3 0.3]';
% -------------------------------------------
x1(1)=(x0limV(2)-rand)/(x0limV(2)-x0limV(1));
x2(1)=(x0limV(2)-rand)/(x0limV(2)-x0limV(1));
x3(1)=(x0limV(2)-rand)/(x0limV(2)-x0limV(1));
x4(1)=(x0limV(2)-rand)/(x0limV(2)-x0limV(1));
x5(1)=(x0limV(2)-rand)/(x0limV(2)-x0limV(1));
% -------------------------------------------
y1(1)=(x0limV(4)-rand)/(x0limV(4)-x0limV(3));
y2(1)=(x0limV(4)-rand)/(x0limV(4)-x0limV(3));
y3(1)=(x0limV(4)-rand)/(x0limV(4)-x0limV(3));
y4(1)=(x0limV(4)-rand)/(x0limV(4)-x0limV(3));
y5(1)=(x0limV(4)-rand)/(x0limV(4)-x0limV(3));
% -------------------------------------------
ind=0;
ite=0;
maxite=10;
while ind==0 && ite<=maxite
    ite=ite+1;
    for i=1:n-1+1000
        x1(i+1)= 1.4 - x1(i)^2 + 0.3*y1(i);
        y1(i+1)= x1(i);
        % ---------------------------------------------------------
        x2(i+1)= 1.4 - (C*x1(i)*x2(i) + (1-C)*x2(i)^2) + 0.3*y2(i);
        y2(i+1)= x2(i);
        % ---------------------------------------------------------
        x3(i+1)= 1.4 - (C*x2(i)*x3(i) + (1-C)*x3(i)^2) + 0.3*y3(i);
        y3(i+1)= x3(i);
        % ---------------------------------------------------------
        x4(i+1)= 1.4 - (C*x3(i)*x4(i) + (1-C)*x4(i)^2) + 0.3*y4(i);
        y4(i+1)= x4(i);
        % ---------------------------------------------------------
        x5(i+1)= 1.4 - (C*x4(i)*x5(i) + (1-C)*x5(i)^2) + 0.3*y5(i);
        y5(i+1)= x5(i);
    end
    xM = [x1' x2' x3' x4' x5'];
    xM = xM(1001:end,:);
    if isinf(sum(sum(abs(xM)))) |  isnan(sum(sum(xM)))
        ind=0;
    else
        ind=1;
    end
end
